# Supplementary material for: Commentary on: #PRS: A Study of Plastic Surgery Trends With the Rise of Instagram
Source: Aesthet Surg J Open Forum. 2023 Feb 16;5:ojad017. doi: 10.1093/asjof/ojad017 (PMC10120159; doi:10.1093/asjof/ojad017)
Supplement: ojad017_Supplementary_Data [file ojad017_Supplementary_Data.zip]

Archive with 2 entries (2 files):
- 23-0015_Video Commentary.mp4
- 23-0015_video transcription.docx
